# Supplementary material for: New species of Solanum (Solanaceae) from Peru and Ecuador
Source: PhytoKeys. 2010 Nov 1;(1):33–52. doi: 10.3897/phytokeys.1.659 (PMC3174425; doi:10.3897/phytokeys.1.659)
Supplement: XML Treatment for Solanum oxapampense [file phytokeys.1.659-treatment3.xml]

<!DOCTYPE tp:taxon-treatment
  PUBLIC "-//TaxonX//DTD Taxonomic Treatment Publishing DTD v0 20100105//EN" "tax-treatment-NSO.dtd">
<tp:taxon-treatment xmlns:tp="http://www.plazi.org/taxpub"><tp:treatment-meta><mixed-citation publication-type="journal"><person-group><name><surname>Knapp</surname><given-names>Sandra</given-names></name></person-group><article-title>New species of <italic>Solanum</italic> (Solanaceae) from  Peru and Ecuador</article-title><source>PhytoKeys</source><day>1</day><month>11</month><year>2010</year><volume>2010</volume><issue>1</issue><fpage>33</fpage><lpage>52</lpage><pub-id pub-id-type="doi">10.3897/phytokeys.1.659</pub-id></mixed-citation></tp:treatment-meta><tp:nomenclature><tp:taxon-name>
                        	<tp:taxon-name-part taxon-name-part-type="genus">Solanum</tp:taxon-name-part>
                        	<tp:taxon-name-part taxon-name-part-type="species">oxapampense</tp:taxon-name-part>
                        	<object-id xmlns:xlink="http://www.w3.org/1999/xlink" xlink:type="simple">urn:lsid:ipni.org:names:77107689-1</object-id>
                        </tp:taxon-name><tp:taxon-authority>S. Knapp</tp:taxon-authority><tp:taxon-status xmlns:xlink="http://www.w3.org/1999/xlink" xlink:type="simple">sp.nov.</tp:taxon-status><xref ref-type="fig" rid="F4">Fig. 4</xref></tp:nomenclature><tp:treatment-sec sec-type="Latin"><title>Latin</title><p><italic>Species nova</italic> Solano verecundo <italic>M. Nee similis, sed foliis coriaceis superne nitidibus, subtus valde pubescentibus, trichomatibus peltatis, differt.</italic></p></tp:treatment-sec><tp:treatment-sec sec-type="Type"><title>Type.</title><p><bold>Peru:</bold> Pasco: Prov. Oxapampa, Oxapampa-Villa Rica road, 7 km from road head, 2120 m, 10°36'S, 75°20'W, 4 January 1984, D.N. Smith &amp; J. Albán 5558 (holotype: USM! [USM-123391]; isotypes: MO! [MO- 5784802], NY! [NY00723838]).</p></tp:treatment-sec><tp:treatment-sec sec-type="Description"><title>Description.</title><p>Treelet to small tree, 2.5–9 (–18) m tall, branching in the upper part of the stems. Stems densely pubescent with persistent short-stalked peltate trichomes 0.2–0.4 mm in diameter, the rays 20–30, fused for almost their entire length, the midpoint absent, the trichome center dark reddish brown; new growth densely pubescent with peltate trichomes like those of the stems, drying pale beige. Bark of older stems pale brownish tan from the persistent trichomes. Sympodial units plurifoliate, the branching dichasial. Leaves simple, 6.5–16 cm long, 2–5 cm wide, narrowly elliptic, coriaceous, strongly discolorous, the upper surfaces glabrous and shiny, dark green when fresh, drying dark olive green, the lower surfaces densely pubescent with short-stalked peltate <!--PageBreak--><!--PageBreak-->trichomes to 0.5 mm in diameter with &gt;20 rays, subtended by a dense layer of tangled sessile echinoid trichomes ca. 0.1 mm long, the lamina not visible; primary veins 16–20 pairs, deeply impressed above, densely covered by pubescence beneath; base acute; margins entire, revolute; apex acute to acuminate; petioles 0.6–2 cm long, densely pubescent with peltate trichomes like those of the stems and leaf undersurfaces. Inflorescences terminal, 8–15 cm long, many times branched, with 60+ flowers, densely pubescent with peltate trichomes like those of the stems; peduncle 3–6 cm long; pedicels 5–8 mm long, ca. 1.5 mm in diameter at the base, ca.2 mm in diameter at the apex, stout, nodding at anthesis, densely pubescent like the inflorescence axes, articulated at the base; pedicel scars closely and more or less regularly spaced ca. 1 mm apart. Buds globose, the corolla exserted about halfway from the calyx tube just before anthesis. Flowers all perfect, 5-merous. Calyx tube 1.5–2 mm long, cup-shaped, narrowing gradually to the pedicel, the lobes 1.5–2 mm long, deltate, densely pubescent abaxially with peltate trichomes like those of the inflorescence rhachis, the adaxial surface sparsely pubescent with sessile echinoid trichomes. Corolla 1.2–1.5 cm in diameter, white, stellate, lobed ca. ¾ of the way to the base, the lobes 6–7 mm long, 4–4.5 mm wide, reflexed at anthesis, the tips and margins densely pubescent on the abaxial surface with peltate trichomes with &gt;20 rays like those of the inflorescence, the adaxial surface glabrous, the tips and margins with a few sessile echinoid trichomes. Filament tube 0.5–1 mm long, the free portion of the filaments 1–1.5 mm long, glabrous, with tiny projections ca. 0.5 mm long on edge of tube between each filament; anthers 3–4 mm long, 1–1.5 mm wide, ellipsoidal, loosely connivent, yellow, poricidal at the tips, the pores lengthening to slits with age. Ovary densely pubescent with multangulate to echinoid trichomes; style 9–9.5 mm long, densely pubescent along its entire length with multangulate to echinoid trichomes with 4–30 rays ca. 0.2 mm long; stigma capitate, the surface minutely papillose, bright green in fresh plants. Fruit a globose berry, 0.6–0.7 cm in diameter, green when ripe, the pericarp thin, not shiny, unevenly pubescent with multangulate or echinoid trichomes with rays of many varying lengths, appearing scurfy; fruiting pedicels 1–1.1 cm long, ca. 1.5 mm in diameter at the base, woody, more or less erect. Seeds 40–50 per berry, 0.9–1 mm long, 0.9–1 mm wide, flattened-reniform, reddish or golden brown, the surfaces minutely pitted, the testal cells elongate.</p><fig id="F4" position="float" orientation="portrait"><label>Figure 4.</label><caption><p>Isotype specimen of <tp:taxon-name>Solanum oxapampense</tp:taxon-name> S. Knapp. (Smith &amp; Albán 5558 NY [NY00723838]). Specimen image reproduced with the permission of The C. V. Starr Virtual Herbarium of The New York Botanical Garden (<ext-link xmlns:xlink="http://www.w3.org/1999/xlink" ext-link-type="uri" xlink:href="http://sciweb.nybg.org/science2/VirtualHerbarium.asp" xlink:type="simple">http://sciweb.nybg.org/science2/VirtualHerbarium.asp</ext-link>).</p></caption><graphic xmlns:xlink="http://www.w3.org/1999/xlink" xlink:href="PhytoKeys-001-033-g004.jpg" position="float" orientation="portrait" xlink:type="simple"/></fig></tp:treatment-sec><tp:treatment-sec sec-type="Distribution"><title>Distribution.</title><p>Endemic to the valley of the Río Huancabamba (Río Pozuzo) in central Peru; found within the Parque Nacional Yanachaga-Chemillen (<xref ref-type="fig" rid="F2">Fig. 2</xref>).</p></tp:treatment-sec><tp:treatment-sec sec-type="Ecology"><title>Ecology.</title><p>Montane forests from 1500 to 2500 m elevation; as with many members of the Brevantherum group, often found along roadsides and in open areas.</p></tp:treatment-sec><tp:treatment-sec sec-type="Etymology"><title>Etymology.</title><p>Named for the valley of Oxapampa, where this species is endemic.</p></tp:treatment-sec><tp:treatment-sec sec-type="Preliminary conservation status"><title>Preliminary conservation status.</title><p><tp:taxon-name>Solanum oxapampense</tp:taxon-name> is known from only 4 localities, has an EOO of 198 km2 and AOO (using a cell size of 0.04) of 195 km2; giving it a status of Endangered (<xref ref-type="bibr" rid="B9">IUCN 2001</xref>). If the <xref ref-type="bibr" rid="B9">IUCN (2001)</xref> recommended cell size is applied the AOO is reduced to 16 km2; the status remains Endangered.</p></tp:treatment-sec><tp:treatment-sec sec-type="Specimens examined"><title>Specimens examined.</title><p><bold>Peru:</bold> Pasco: Prov. Oxapampa, Dist. Huancabamba, camino a Pozuzo, 1200–1400 m, 10°04.02S, 75°32.59W, 2 June 2004, R. Rojas, M. Huaman, A. Peña &amp; J. Mateo 2490 (MO, NY [NY00824860], USM); Prov. Oxap<!--PageBreak-->ampa, Dist. Oxapampa, Parque Nacional Yanachaga-Chemillen, Sector Chacos, 2471, 10°37'S, 75°17'W, 24 January 2004, R. Vasquez, A. Monteagudo, A. Peña &amp; R. Francis 28939 (MO, NY[NY00829065], USM); Prov. Oxapampa, Dist. Oxapampa, Oxapampa-Villa Rica road, 2300 m, 10°39.59S, 75°19.33W, 22 November 2007, E. Tepe, S. Stern, J. Mateo, M.P. Moreno, R. Rojas 2227 (BM [BM001017349], USM, UT).</p></tp:treatment-sec><tp:treatment-sec sec-type="Discussion"><title>Discussion.</title><p><tp:taxon-name>Solanum oxapampense</tp:taxon-name> is a very distinctive species with its coriaceous and strongly discolorous leaves, with the upper surfaces dark green and shiny and the veins deeply impressed, and the lower surfaces densely pubescent with pale tan peltate trichomes. It is similar to <tp:taxon-name>Solanum verecundum</tp:taxon-name> M. Nee with which it is broadly sympatric, but does not apparently co-occur. <tp:taxon-name>Solanum verecundum</tp:taxon-name> is found along the eastern slopes of the Andes from Ecuador to southern Peru, <tp:taxon-name>Solanum oxapampense</tp:taxon-name> is possibly derived from it. The two species share trichomes that are peltate to some degree, small white flowers and small fruits (orange in <tp:taxon-name>Solanum verecundum</tp:taxon-name>, apparently green at maturity in <tp:taxon-name>Solanum oxapampense</tp:taxon-name>). <tp:taxon-name>Solanum oxapampense</tp:taxon-name> differs from <tp:taxon-name>Solanum verecundum</tp:taxon-name> in its coriaceous, narrower leaves and in its pubescence, which is composed of truly peltate trichomes whose rays are fused for more than half their length and that lack midpoints. Trichomes of <tp:taxon-name>Solanum verecundum</tp:taxon-name> have rays that are only fused in the central half, near the midpoint; midpoints are always present, even if sometimes very small and nub-like.</p><p>In the original description of <tp:taxon-name>Solanum verecundum</tp:taxon-name> (<xref ref-type="bibr" rid="B19">Nee 2000</xref>), the plant illustrated in Figure 1 is Smith &amp; Albán 5558 the type specimen selected here for <tp:taxon-name>Solanum oxapampense</tp:taxon-name>, not Jaramillo et al. 13285, the type specimen of <tp:taxon-name>Solanum verecundum</tp:taxon-name> as indicated in the text of <xref ref-type="bibr" rid="B19">Nee (2000)</xref>. Smith and Albán 5558 is the only specimen of the species here recognised as <tp:taxon-name>Solanum oxapampense</tp:taxon-name> to have been included in the original circumscription of <tp:taxon-name>Solanum verecundum</tp:taxon-name>; an emended description of that species excluding this element is presented below and diagnostic characters separating the two are presented above.</p><p>Neither <tp:taxon-name>Solanum oxapampense</tp:taxon-name> nor <tp:taxon-name>Solanum verecundum</tp:taxon-name> would have been included in section <tp:taxon-name>Brevantherum</tp:taxon-name> by <xref ref-type="bibr" rid="B24">Roe (1972)</xref> due to their possession of peltate trichomes, despite the overall habit and inflorescence morphology. <xref ref-type="bibr" rid="B19">Nee (2000)</xref> mentioned this in the original description of <tp:taxon-name>Solanum verecundum</tp:taxon-name> (see below). Molecular data show these groups (the traditional sections <tp:taxon-name>Brevantherum</tp:taxon-name> and <tp:taxon-name>Lepidota</tp:taxon-name> (Dunal) Seithe) to be members of the same clade, defined by having ellipsoid anthers and variations on stellate trichomes (some of which have lost the rays altogether, e.g., section <tp:taxon-name>Gonatotrichum</tp:taxon-name> Bitter, see <xref ref-type="bibr" rid="B29">Stern and Bohs 2009</xref>).</p></tp:treatment-sec><tp:treatment-sec><!--Section generated to contain objects referenced in tp:taxon-treatment.--><fig id="F2" position="float" orientation="portrait"><label>Figure 2.</label><caption><p>Distribution of <tp:taxon-name>Solanum kulliwaita</tp:taxon-name> (circles), <tp:taxon-name>Solanum dillonii</tp:taxon-name> (triangles) and <tp:taxon-name>Solanum oxapampense</tp:taxon-name> (squares).</p></caption><graphic xmlns:xlink="http://www.w3.org/1999/xlink" xlink:href="PhytoKeys-001-033-g002.jpg" position="float" orientation="portrait" xlink:type="simple"/></fig></tp:treatment-sec><ref-list><ref id="B9"><mixed-citation xmlns:xlink="http://www.w3.org/1999/xlink" xlink:type="simple"><person-group><name name-style="western"><surname>IUCN Species Survival Commision</surname></name></person-group> (<year>2001</year>)<person-group><name name-style="western"><surname>IUCN Red List Categories: Version 3.1. IUCN, Gland and Cambridge.</surname></name></person-group></mixed-citation></ref><ref id="B19"><mixed-citation xmlns:xlink="http://www.w3.org/1999/xlink" xlink:type="simple"><person-group><name name-style="western"><surname>Nee</surname><given-names>M</given-names></name></person-group> (<year>2000</year>)<article-title> A new species of <italic>Solanum</italic> (Solanaceae) from Peru and Ecuador.</article-title><source>Kurtziana</source><volume>28</volume>:<fpage>137</fpage>-<lpage>140</lpage>.</mixed-citation></ref><ref id="B24"><mixed-citation xmlns:xlink="http://www.w3.org/1999/xlink" xlink:type="simple"><person-group><name name-style="western"><surname>Roe</surname><given-names>KE</given-names></name></person-group> (<year>1972</year>)<article-title> A revision of <italic>Solanum</italic> section <italic>Brevantherum</italic> (Solanaceae).</article-title><source>Brittonia</source><volume>24</volume>:<fpage>239</fpage>-<lpage>278</lpage>.</mixed-citation></ref><ref id="B29"><mixed-citation xmlns:xlink="http://www.w3.org/1999/xlink" xlink:type="simple"><person-group><name name-style="western"><surname>Stern</surname><given-names>SR</given-names></name><name name-style="western"><surname>Bohs</surname><given-names>L</given-names></name></person-group> (<year>2009</year>)<article-title> Two new species of <italic>Solanum</italic> from Ecuador and new combinations in <italic>Solanum</italic> section <italic>Pachyphylla</italic> (Solanaceae).</article-title><source>Journal of the Botanical Research Institute of Texas</source><volume>3</volume>:<fpage>503</fpage>-<lpage>510</lpage>.</mixed-citation></ref></ref-list></tp:taxon-treatment>
